# Supplementary material for: Unique Structural Features Relate to Evolutionary Adaptation of Cytochrome P450 in the Abyssal Zone
Source: Int J Mol Sci. 2025 Jun 13;26(12):5689. doi: 10.3390/ijms26125689 (PMC12192976; doi:10.3390/ijms26125689)
Supplement: Supplementary file 1 [file ijms-26-05689-s001.zip]

Archive with 1 entries (1 files):
- ijms-3674443-supplementary.pdf
